# Supplementary material for: Estimating Regional Methane Emission Factors from Energy and Agricultural Sector Sources Using a Portable Measurement System: Case Study of the Denver–Julesburg Basin
Source: Sensors (Basel). 2022 Sep 29;22(19):7410. doi: 10.3390/s22197410 (PMC9572259; doi:10.3390/s22197410)
Supplement: Supplementary file 1 [file sensors-22-07410-s001.zip]

Archive with 1 entries (1 files):
- sensors-1916932-supplementary.pdf
